# Supplementary material for: Effects of Elevated Temperature on Pisum sativum Nodule Development: II—Phytohormonal Responses
Source: Int J Mol Sci. 2023 Dec 2;24(23):17062. doi: 10.3390/ijms242317062 (PMC10707278; doi:10.3390/ijms242317062)
Supplement: Supplementary file 1 [file ijms-24-17062-s001.zip]

Archive with 2 entries (2 files):
- Kitaeva_2023_supplementary_data.pdf
- Table_S2.xlsx
