# Supplementary material for: Effects of Elevated Temperature on Pisum sativum Nodule Development: II—Phytohormonal Responses
Source: Int J Mol Sci. 2023 Dec 2;24(23):17062. doi: 10.3390/ijms242317062 (PMC10707278; doi:10.3390/ijms242317062)
Supplement: Supplementary file 1 [file ijms-24-17062-s001.zip › Table_S2.xlsx]

## Sheet: Primary data
Table S2. The relative expression levels of genes in nodules of pea (Pisum sativum) plants of the SGE line exposed to 21 °C or 28 °C for 7 or 9 days with or without gibberellic acid (GA3) treatment
Sample	Gene	Mean relative expression	SD
7 days 21 °C	PsCyp15a	0.445397	0.033542
7 days 21 °C + GA3	PsCyp15a	0.4479735	0.1146405
9 days 21 °C	PsCyp15a	0.4728393	0.0746536
9 days 21 °C + GA3	PsCyp15a	0.2927163	0.1056404
7 days 28 °C	PsCyp15a	1.105316	0.178045
7 days 28 °C + GA3	PsCyp15a	0.5893287	0.0730508
9 days 28 °C	PsCyp15a	1.2739963	0.5810497
9 days 28 °C + GA3	PsCyp15a	0.792012	0.1749067
7 days 21 °C	PsATB2	0.0382375	0.0053815
7 days 21 °C + GA3	PsATB2	0.0601477	0.0093155
9 days 21 °C	PsATB2	0.0348335	0.0094523
9 days 21 °C + GA3	PsATB2	0.065963	0.0061641
7 days 28 °C	PsATB2	0.1768899	0.0024621
7 days 28 °C + GA3	PsATB2	0.1382454	0.0118455
9 days 28 °C	PsATB2	0.2391307	0.0672224
9 days 28 °C + GA3	PsATB2	0.171378	0.0187486
7 days 21 °C	PsGA2ox1	0.021014	0.0144127
7 days 21 °C + GA3	PsGA2ox1	0.0315613	0.0206181
9 days 21 °C	PsGA2ox1	0.00974	0.002323
9 days 21 °C + GA3	PsGA2ox1	0.0352375	0.0034395
7 days 28 °C	PsGA2ox1	0.115219	0.007513
7 days 28 °C + GA3	PsGA2ox1	0.0343867	0.0022835
9 days 28 °C	PsGA2ox1	0.25886	0.138946
9 days 28 °C + GA3	PsGA2ox1	0.1754575	0.0610795
7 days 21 °C	PsAO3	0.000935	0.0002345
7 days 21 °C + GA3	PsAO3	0.0016677	0.0004048
9 days 21 °C	PsAO3	0.0011527	0.000219
9 days 21 °C + GA3	PsAO3	0.0012887	0.0004787
7 days 28 °C	PsAO3	0.003397	0.0003562
7 days 28 °C + GA3	PsAO3	0.0025677	0.0002481
9 days 28 °C	PsAO3	0.004144	0.001132
9 days 28 °C + GA3	PsAO3	0.0038527	0.0018296
7 days 21 °C	PsHSP22	0.000397	0.00004108
7 days 21 °C + GA3	PsHSP22	0.0010744	0.0004076
9 days 21 °C	PsHSP22	0.0005702	0.0001347
9 days 21 °C + GA3	PsHSP22	0.0004752	0.00008646
7 days 28 °C	PsHSP22	0.0020917	0.0003245
7 days 28 °C + GA3	PsHSP22	0.0017685	0.0002474
9 days 28 °C	PsHSP22	0.0015761	0.0004596
9 days 28 °C + GA3	PsHSP22	0.0016499	0.000133
7 days 21 °C	Ps26S AAA-ATPase	0.000691	0.00007649
7 days 21 °C + GA3	Ps26S AAA-ATPase	0.0008745	0.0001005
9 days 21 °C	Ps26S AAA-ATPase	0.0006713	0.0001172
9 days 21 °C + GA3	Ps26S AAA-ATPase	0.000678	0.000177
7 days 28 °C	Ps26S AAA-ATPase	0.0018837	0.0001652
7 days 28 °C + GA3	Ps26S AAA-ATPase	0.0012697	0.00003037
9 days 28 °C	Ps26S AAA-ATPase	0.0018505	0.0000895
9 days 28 °C + GA3	Ps26S AAA-ATPase	0.001709	0.0001045
7 days 21 °C	PsHSR203J	0.004113	0.0004819
7 days 21 °C + GA3	PsHSR203J	0.0063347	0.0028074
9 days 21 °C	PsHSR203J	0.005261	0.0027264
9 days 21 °C + GA3	PsHSR203J	0.007406	0.0046614
7 days 28 °C	PsHSR203J	0.0262737	0.0013622
7 days 28 °C + GA3	PsHSR203J	0.0125667	0.0015804
9 days 28 °C	PsHSR203J	0.0363537	0.0177054
9 days 28 °C + GA3	PsHSR203J	0.0246017	0.0014623
7 days 21 °C	PsHSP17.9	0.00008376	0.00001567
7 days 21 °C + GA3	PsHSP17.9	0.0000654	0.00003223
9 days 21 °C	PsHSP17.9	0.00006571	0.00002121
9 days 21 °C + GA3	PsHSP17.9	0.0000611	0.000001273
7 days 28 °C	PsHSP17.9	0.0002962	0.00009501
7 days 28 °C + GA3	PsHSP17.9	0.0001173	0.00001818
9 days 28 °C	PsHSP17.9	0.0003708	0.00002593
9 days 28 °C + GA3	PsHSP17.9	0.0001725	0.00004675
7 days 21 °C	PsACS2	0.00058	0.0001244
7 days 21 °C + GA3	PsACS2	0.0004155	0.0001675
9 days 21 °C	PsACS2	0.000609	0.0004805
9 days 21 °C + GA3	PsACS2	0.000774	0.000376
7 days 28 °C	PsACS2	0.002495	0.000198
7 days 28 °C + GA3	PsACS2	0.0012213	0.0005875
9 days 28 °C	PsACS2	0.0025645	0.0005945
9 days 28 °C + GA3	PsACS2	0.0023997	0.000564
7 days 21 °C	PsACO1	0.050977	0.0171809
7 days 21 °C + GA3	PsACO1	0.0579435	0.0018065
9 days 21 °C	PsACO1	0.0585055	0.0011925
9 days 21 °C + GA3	PsACO1	0.0642795	0.0045935
7 days 28 °C	PsACO1	0.1001013	0.01341
7 days 28 °C + GA3	PsACO1	0.0648967	0.0141888
9 days 28 °C	PsACO1	0.160757	0.030716
9 days 28 °C + GA3	PsACO1	0.105579	0.0357521
7 days 21 °C	PsLoxN1	0.0097937	0.0021982
7 days 21 °C + GA3	PsLoxN1	0.0084233	0.0009794
9 days 21 °C	PsLoxN1	0.0088903	0.0010212
9 days 21 °C + GA3	PsLoxN1	0.0067627	0.000709
7 days 28 °C	PsLoxN1	0.0177323	0.0027193
7 days 28 °C + GA3	PsLoxN1	0.0103073	0.001849
9 days 28 °C	PsLoxN1	0.0146537	0.0029375
9 days 28 °C + GA3	PsLoxN1	0.009012	0.0018798
7 days 21 °C	PsNCED2	0.0006123	0.000232
7 days 21 °C + GA3	PsNCED2	0.0020253	0.0009027
9 days 21 °C	PsNCED2	0.0024283	0.001379
9 days 21 °C + GA3	PsNCED2	0.0019535	0.0010125
7 days 28 °C	PsNCED2	0.0053817	0.0015514
7 days 28 °C + GA3	PsNCED2	0.0024803	0.0006579
9 days 28 °C	PsNCED2	0.0031215	0.0005645
9 days 28 °C + GA3	PsNCED2	0.003665	0.000745
7 days 21 °C	PsGA20ox1	0.0018955	0.0001465
7 days 21 °C + GA3	PsGA20ox1	0.0013887	0.0002451
9 days 21 °C	PsGA20ox1	0.0014627	0.0002627
9 days 21 °C + GA3	PsGA20ox1	0.0012407	0.0003445
7 days 28 °C	PsGA20ox1	0.0018307	0.000176
7 days 28 °C + GA3	PsGA20ox1	0.0009613	0.0002132
9 days 28 °C	PsGA20ox1	0.0013917	0.00006906
9 days 28 °C + GA3	PsGA20ox1	0.0010613	0.0004288
7 days 21 °C	PsGSH1	0.010251	0.0006046
7 days 21 °C + GA3	PsGSH1	0.013456	0.0027565
9 days 21 °C	PsGSH1	0.0098347	0.0017044
9 days 21 °C + GA3	PsGSH1	0.015181	0.0017041
7 days 28 °C	PsGSH1	0.023078	0.0029422
7 days 28 °C + GA3	PsGSH1	0.0166667	0.0012239
9 days 28 °C	PsGSH1	0.0164805	0.0012225
9 days 28 °C + GA3	PsGSH1	0.0162735	0.0017455
7 days 21 °C	PsGSHS	0.0053187	0.0009296
7 days 21 °C + GA3	PsGSHS	0.0056853	0.0007186
9 days 21 °C	PsGSHS	0.004653	0.0004604
9 days 21 °C + GA3	PsGSHS	0.0057937	0.0002998
7 days 28 °C	PsGSHS	0.0110027	0.0013443
7 days 28 °C + GA3	PsGSHS	0.0078353	0.000283
9 days 28 °C	PsGSHS	0.0108633	0.0031374
9 days 28 °C + GA3	PsGSHS	0.008517	0.0003425
7 days 21 °C	PsHSP70	0.0089863	0.0010489
7 days 21 °C + GA3	PsHSP70	0.016063	0.0019792
9 days 21 °C	PsHSP70	0.012176	0.0005513
9 days 21 °C + GA3	PsHSP70	0.0135613	0.0013884
7 days 28 °C	PsHSP70	0.0284	0.0020301
7 days 28 °C + GA3	PsHSP70	0.0216163	0.0009355
9 days 28 °C	PsHSP70	0.027724	0.003457
9 days 28 °C + GA3	PsHSP70	0.025059	0.0034393
7 days 21 °C	PsPR10	0.0675675	0.0082158
7 days 21 °C + GA3	PsPR10	0.0955709	0.0648571
9 days 21 °C	PsPR10	0.0285956	0.0019452
9 days 21 °C + GA3	PsPR10	0.0383098	0.0105574
7 days 28 °C	PsPR10	0.1348977	0.0217838
7 days 28 °C + GA3	PsPR10	0.0529481	0.0113257
9 days 28 °C	PsPR10	0.0884593	0.0096227
9 days 28 °C + GA3	PsPR10	0.0856974	0.0346298

## Sheet: Statistical analysis
Comparison	Significance (p < 0.05)
PsCyp15a
7 days 28 °C – 7 days 28 °C + GA3	*
7 days 21 °C + GA3 – 7 days 28 °C + GA3	NS
7 days 21 °C – 7 days 28 °C + GA3	*
7 days 21 + GA3 – 7 days 28 °C	*
7 days 21 °C – 7 days 28 °C	*
9 days 28 °C – 9 days 28 °C + GA3	NS
9 days 21 + GA3 – 9 days 28 °C + GA3	*
9 days 21 °C – 9 days 28 °C + GA3	*
9 days 21 + GA3 – 9 days 28 °C	*
9 days 21 °C – 9 days 28 °C	*
7 days 28 + GA3 – 9 days 28 °C + GA3	NS
7 days 28 °C – 9 days 28 °C	NS
7 days 21 + GA3 – 9 days 21 °C + GA3	NS
7 days 21 °C – 9 days 21 °C	NS
PsATB2
7 days 28 °C – 7 days 28 °C + GA3	*
7 days 21 °C + GA3 – 7 days 28 °C + GA3	*
7 days 21 °C – 7 days 28 °C + GA3	*
7 days 21 + GA3 – 7 days 28 °C	*
7 days 21 °C – 7 days 28 °C	*
9 days 28 °C – 9 days 28 °C + GA3	NS
9 days 21 + GA3 – 9 days 28 °C + GA3	*
9 days 21 °C – 9 days 28 °C + GA3	*
9 days 21 + GA3 – 9 days 28 °C	NS
9 days 21 °C – 9 days 28 °C	NS
7 days 28 + GA3 – 9 days 28 °C + GA3	NS
7 days 28 °C – 9 days 28 °C	NS
7 days 21 + GA3 – 9 days 21 °C + GA3	NS
7 days 21 °C – 9 days 21 °C	NS
PsGA2ox1
7 days 28 °C – 7 days 28 °C + GA3	*
7 days 21 °C + GA3 – 7 days 28 °C + GA3	NS
7 days 21 °C – 7 days 28 °C + GA3	NS
7 days 21 + GA3 – 7 days 28 °C	*
7 days 21 °C – 7 days 28 °C	*
9 days 28 °C – 9 days 28 °C + GA3	NS
9 days 21 + GA3 – 9 days 28 °C + GA3	*
9 days 21 °C – 9 days 28 °C + GA3	*
9 days 21 + GA3 – 9 days 28 °C	*
9 days 21 °C – 9 days 28 °C	*
7 days 28 + GA3 – 9 days 28 °C + GA3	*
7 days 28 °C – 9 days 28 °C	NS
7 days 21 + GA3 – 9 days 21 °C + GA3	NS
7 days 21 °C – 9 days 21 °C	NS
PsAO3
7 days 28 °C – 7 days 28 °C + GA3	*
7 days 21 °C + GA3 – 7 days 28 °C + GA3	*
7 days 21 °C – 7 days 28 °C + GA3	*
7 days 21 + GA3 – 7 days 28 °C	*
7 days 21 °C – 7 days 28 °C	*
9 days 28 °C – 9 days 28 °C + GA3	NS
9 days 21 + GA3 – 9 days 28 °C + GA3	NS
9 days 21 °C – 9 days 28 °C + GA3	NS
9 days 21 + GA3 – 9 days 28 °C	*
9 days 21 °C – 9 days 28 °C	*
7 days 28 + GA3 – 9 days 28 °C + GA3	NS
7 days 28 °C – 9 days 28 °C	NS
7 days 21 + GA3 – 9 days 21 °C + GA3	NS
7 days 21 °C – 9 days 21 °C	NS
PsHSP22
7 days 28 °C – 7 days 28 °C + GA3	NS
7 days 21 °C + GA3 – 7 days 28 °C + GA3	NS
7 days 21 °C – 7 days 28 °C + GA3	*
7 days 21 + GA3 – 7 days 28 °C	*
7 days 21 °C – 7 days 28 °C	*
9 days 28 °C – 9 days 28 °C + GA3	NS
9 days 21 + GA3 – 9 days 28 °C + GA3	*
9 days 21 °C – 9 days 28 °C + GA3	*
9 days 21 + GA3 – 9 days 28 °C	*
9 days 21 °C – 9 days 28 °C	*
7 days 28 + GA3 – 9 days 28 °C + GA3	NS
7 days 28 °C – 9 days 28 °C	NS
7 days 21 + GA3 – 9 days 21 °C + GA3	NS
7 days 21 °C – 9 days 21 °C	NS
Ps26S AAA-ATPase
7 days 28 °C – 7 days 28 °C + GA3	*
7 days 21 °C + GA3 – 7 days 28 °C + GA3	*
7 days 21 °C – 7 days 28 °C + GA3	*
7 days 21 + GA3 – 7 days 28 °C	*
7 days 21 °C – 7 days 28 °C	*
9 days 28 °C – 9 days 28 °C + GA3	NS
9 days 21 + GA3 – 9 days 28 °C + GA3	*
9 days 21 °C – 9 days 28 °C + GA3	*
9 days 21 + GA3 – 9 days 28 °C	*
9 days 21 °C – 9 days 28 °C	*
7 days 28 + GA3 – 9 days 28 °C + GA3	*
7 days 28 °C – 9 days 28 °C	NS
7 days 21 + GA3 – 9 days 21 °C + GA3	NS
7 days 21 °C – 9 days 21 °C	NS
PsHSR203J
7 days 28 °C – 7 days 28 °C + GA3	*
7 days 21 °C + GA3 – 7 days 28 °C + GA3	*
7 days 21 °C – 7 days 28 °C + GA3	*
7 days 21 + GA3 – 7 days 28 °C	*
7 days 21 °C – 7 days 28 °C	*
9 days 28 °C – 9 days 28 °C + GA3	NS
9 days 21 + GA3 – 9 days 28 °C + GA3	*
9 days 21 °C – 9 days 28 °C + GA3	*
9 days 21 + GA3 – 9 days 28 °C	NS
9 days 21 °C – 9 days 28 °C	*
7 days 28 + GA3 – 9 days 28 °C + GA3	*
7 days 28 °C – 9 days 28 °C	NS
7 days 21 + GA3 – 9 days 21 °C + GA3	NS
7 days 21 °C – 9 days 21 °C	NS
PsHSP17.9
7 days 28 °C – 7 days 28 °C + GA3	*
7 days 21 °C + GA3 – 7 days 28 °C + GA3	NS
7 days 21 °C – 7 days 28 °C + GA3	NS
7 days 21 + GA3 – 7 days 28 °C	*
7 days 21 °C – 7 days 28 °C	*
9 days 28 °C – 9 days 28 °C + GA3	*
9 days 21 + GA3 – 9 days 28 °C + GA3	*
9 days 21 °C – 9 days 28 °C + GA3	*
9 days 21 + GA3 – 9 days 28 °C	*
9 days 21 °C – 9 days 28 °C	*
7 days 28 + GA3 – 9 days 28 °C + GA3	NS
7 days 28 °C – 9 days 28 °C	NS
7 days 21 + GA3 – 9 days 21 °C + GA3	NS
7 days 21 °C – 9 days 21 °C	NS
PsACS2
7 days 28 °C – 7 days 28 °C + GA3	*
7 days 21 °C + GA3 – 7 days 28 °C + GA3	NS
7 days 21 °C – 7 days 28 °C + GA3	NS
7 days 21 + GA3 – 7 days 28 °C	*
7 days 21 °C – 7 days 28 °C	*
9 days 28 °C – 9 days 28 °C + GA3	NS
9 days 21 + GA3 – 9 days 28 °C + GA3	*
9 days 21 °C – 9 days 28 °C + GA3	*
9 days 21 + GA3 – 9 days 28 °C	*
9 days 21 °C – 9 days 28 °C	*
7 days 28 + GA3 – 9 days 28 °C + GA3	NS
7 days 28 °C – 9 days 28 °C	NS
7 days 21 + GA3 – 9 days 21 °C + GA3	NS
7 days 21 °C – 9 days 21 °C	NS
PsACO1
7 days 28 °C – 7 days 28 °C + GA3	*
7 days 21 °C + GA3 – 7 days 28 °C + GA3	NS
7 days 21 °C – 7 days 28 °C + GA3	NS
7 days 21 + GA3 – 7 days 28 °C	*
7 days 21 °C – 7 days 28 °C	*
9 days 28 °C – 9 days 28 °C + GA3	NS
9 days 21 + GA3 – 9 days 28 °C + GA3	NS
9 days 21 °C – 9 days 28 °C + GA3	NS
9 days 21 + GA3 – 9 days 28 °C	*
9 days 21 °C – 9 days 28 °C	*
7 days 28 + GA3 – 9 days 28 °C + GA3	NS
7 days 28 °C – 9 days 28 °C	*
7 days 21 + GA3 – 9 days 21 °C + GA3	NS
7 days 21 °C – 9 days 21 °C	NS
PsLoxN1
7 days 28 °C – 7 days 28 °C + GA3	*
7 days 21 °C + GA3 – 7 days 28 °C + GA3	NS
7 days 21 °C – 7 days 28 °C + GA3	NS
7 days 21 + GA3 – 7 days 28 °C	*
7 days 21 °C – 7 days 28 °C	*
9 days 28 °C – 9 days 28 °C + GA3	*
9 days 21 + GA3 – 9 days 28 °C + GA3	NS
9 days 21 °C – 9 days 28 °C + GA3	NS
9 days 21 + GA3 – 9 days 28 °C	*
9 days 21 °C – 9 days 28 °C	*
7 days 28 + GA3 – 9 days 28 °C + GA3	NS
7 days 28 °C – 9 days 28 °C	NS
7 days 21 + GA3 – 9 days 21 °C + GA3	NS
7 days 21 °C – 9 days 21 °C	NS
PsNCED2
7 days 28 °C – 7 days 28 °C + GA3	*
7 days 21 °C + GA3 – 7 days 28 °C + GA3	NS
7 days 21 °C – 7 days 28 °C + GA3	*
7 days 21 + GA3 – 7 days 28 °C	*
7 days 21 °C – 7 days 28 °C	*
9 days 28 °C – 9 days 28 °C + GA3	NS
9 days 21 + GA3 – 9 days 28 °C + GA3	NS
9 days 21 °C – 9 days 28 °C + GA3	NS
9 days 21 + GA3 – 9 days 28 °C	NS
9 days 21 °C – 9 days 28 °C	NS
7 days 28 + GA3 – 9 days 28 °C + GA3	NS
7 days 28 °C – 9 days 28 °C	NS
7 days 21 + GA3 – 9 days 21 °C + GA3	NS
7 days 21 °C – 9 days 21 °C	NS
PsGA20ox1
7 days 28 °C – 7 days 28 °C + GA3	*
7 days 21 °C + GA3 – 7 days 28 °C + GA3	NS
7 days 21 °C – 7 days 28 °C + GA3	*
7 days 21 + GA3 – 7 days 28 °C	NS
7 days 21 °C – 7 days 28 °C	NS
9 days 28 °C – 9 days 28 °C + GA3	NS
9 days 21 + GA3 – 9 days 28 °C + GA3	NS
9 days 21 °C – 9 days 28 °C + GA3	NS
9 days 21 + GA3 – 9 days 28 °C	NS
9 days 21 °C – 9 days 28 °C	NS
7 days 28 + GA3 – 9 days 28 °C + GA3	NS
7 days 28 °C – 9 days 28 °C	*
7 days 21 + GA3 – 9 days 21 °C + GA3	NS
7 days 21 °C – 9 days 21 °C	NS
PsGSH1
7 days 28 °C – 7 days 28 °C + GA3	*
7 days 21 °C + GA3 – 7 days 28 °C + GA3	NS
7 days 21 °C – 7 days 28 °C + GA3	*
7 days 21 + GA3 – 7 days 28 °C	*
7 days 21 °C – 7 days 28 °C	*
9 days 28 °C – 9 days 28 °C + GA3	NS
9 days 21 + GA3 – 9 days 28 °C + GA3	NS
9 days 21 °C – 9 days 28 °C + GA3	*
9 days 21 + GA3 – 9 days 28 °C	NS
9 days 21 °C – 9 days 28 °C	*
7 days 28 + GA3 – 9 days 28 °C + GA3	NS
7 days 28 °C – 9 days 28 °C	*
7 days 21 + GA3 – 9 days 21 °C + GA3	NS
7 days 21 °C – 9 days 21 °C	NS
PsGSHS
7 days 28 °C – 7 days 28 °C + GA3	*
7 days 21 °C + GA3 – 7 days 28 °C + GA3	*
7 days 21 °C – 7 days 28 °C + GA3	*
7 days 21 + GA3 – 7 days 28 °C	*
7 days 21 °C – 7 days 28 °C	*
9 days 28 °C – 9 days 28 °C + GA3	NS
9 days 21 + GA3 – 9 days 28 °C + GA3	*
9 days 21 °C – 9 days 28 °C + GA3	*
9 days 21 + GA3 – 9 days 28 °C	*
9 days 21 °C – 9 days 28 °C	*
7 days 28 + GA3 – 9 days 28 °C + GA3	NS
7 days 28 °C – 9 days 28 °C	NS
7 days 21 + GA3 – 9 days 21 °C + GA3	NS
7 days 21 °C – 9 days 21 °C	NS
PsHSP70
7 days 28 °C – 7 days 28 °C + GA3	*
7 days 21 °C + GA3 – 7 days 28 °C + GA3	*
7 days 21 °C – 7 days 28 °C + GA3	*
7 days 21 + GA3 – 7 days 28 °C	*
7 days 21 °C – 7 days 28 °C	*
9 days 28 °C – 9 days 28 °C + GA3	NS
9 days 21 + GA3 – 9 days 28 °C + GA3	*
9 days 21 °C – 9 days 28 °C + GA3	*
9 days 21 + GA3 – 9 days 28 °C	*
9 days 21 °C – 9 days 28 °C	*
7 days 28 + GA3 – 9 days 28 °C + GA3	NS
7 days 28 °C – 9 days 28 °C	NS
7 days 21 + GA3 – 9 days 21 °C + GA3	NS
7 days 21 °C – 9 days 21 °C	*
PsPR10
7 days 28 °C – 7 days 28 °C + GA3	*
7 days 21 °C + GA3 – 7 days 28 °C + GA3	NS
7 days 21 °C – 7 days 28 °C + GA3	NS
7 days 21 + GA3 – 7 days 28 °C	NS
7 days 21 °C – 7 days 28 °C	*
9 days 28 °C – 9 days 28 °C + GA3	NS
9 days 21 + GA3 – 9 days 28 °C + GA3	NS
9 days 21 °C – 9 days 28 °C + GA3	*
9 days 21 + GA3 – 9 days 28 °C	*
9 days 21 °C – 9 days 28 °C	*
7 days 28 + GA3 – 9 days 28 °C + GA3	NS
7 days 28 °C – 9 days 28 °C	*
7 days 21 + GA3 – 9 days 21 °C + GA3	NS
7 days 21 °C – 9 days 21 °C	*
